# Supplementary material for: The Determination of the Rapid and Effective Activity of an Air Sanitizer against Aerosolized Bacteria Using a Room-Sized Aerobiology Chamber
Source: Microorganisms. 2024 Oct 16;12(10):2072. doi: 10.3390/microorganisms12102072 (PMC11510681; doi:10.3390/microorganisms12102072)
Supplement: Supplementary file 1 [file microorganisms-12-02072-s001.zip]

Archive with 1 entries (1 files):
- microorganisms-3205732-supplementary.pdf
